# Supplementary material for: Sleep, Physical Activity, and Diet of Adults during the Second Lockdown of the COVID-19 Pandemic in Greece
Source: Int J Environ Res Public Health. 2021 Jul 8;18(14):7292. doi: 10.3390/ijerph18147292 (PMC8305576; doi:10.3390/ijerph18147292)
Supplement: Supplementary file 1 [file ijerph-18-07292-s001.zip]

Archive with 1 entries (1 files):
- ijerph-1237594-supplementary.pdf
